# Supplementary material for: Risk of Poisoning from Garden Plants: Misidentification between Laurel and Cherry Laurel
Source: Toxins (Basel). 2022 Oct 24;14(11):726. doi: 10.3390/toxins14110726 (PMC9697506; doi:10.3390/toxins14110726)
Supplement: Supplementary file 1 [file toxins-14-00726-s001.zip]

Archive with 1 entries (1 files):
- toxins-1949002-supplementary.pdf
